# Supplementary material for: Nomogram Based on Monocyte-to-Lymphocyte Ratio to Predict Survival of Unresectable Esophageal Squamous Cell Carcinoma Who Receive First-Line PD-1/PD-L1 Inhibitors Combined with Chemotherapy
Source: Curr Oncol. 2022 Nov 18;29(11):8937–54. doi: 10.3390/curroncol29110702 (PMC9689525; doi:10.3390/curroncol29110702)
Supplement: Supplementary file 1 [file curroncol-29-00702-s001.zip]

Archive with 1 entries (1 files):
- curroncol-1973149-supplementary.pdf
